# Supplementary material for: Individual Oligogenic Background in p.D91A-SOD1 Amyotrophic Lateral Sclerosis Patients
Source: Genes (Basel). 2021 Nov 23;12(12):1843. doi: 10.3390/genes12121843 (PMC8701978; doi:10.3390/genes12121843)
Supplement: Supplementary file 1 [file genes-12-01843-s001.zip]

Archive with 1 entries (1 files):
- genes-1426050-supplementary.xlsx
